# Supplementary material for: The Association between Vitamin D Status and Autism Spectrum Disorder (ASD): A Systematic Review and Meta-Analysis
Source: Nutrients. 2020 Dec 29;13(1):86. doi: 10.3390/nu13010086 (PMC7824115; doi:10.3390/nu13010086)
Supplement: Supplementary file 1 [file nutrients-13-00086-s001.zip]

Archive with 3 entries (2 files):
- SUPPL/Suppl Figures.pptx
- SUPPL/Suppl. Tables.xlsx
- SUPPL/
