# Supplementary material for: The Association between Vitamin D Status and Autism Spectrum Disorder (ASD): A Systematic Review and Meta-Analysis
Source: Nutrients. 2020 Dec 29;13(1):86. doi: 10.3390/nu13010086 (PMC7824115; doi:10.3390/nu13010086)
Supplement: Supplementary file 1 [file nutrients-13-00086-s001.zip › SUPPL/Suppl. Tables.xlsx]

## Sheet: eTable1
Table S1.Characteristics of case control studies.
Study authors(year)	Country	Latitude	Study design	Sample size	Age	gender (boys/girls)	Diagnosis	Sample	Assessment method	vitamin D concentration, ng/mL	P value	Adjusted variable	Risk estimate OR/RR(95%CI)	Newcastle-Ottawa score
Meguid et al.(2010)	Egypt	30°N	Case-controlled cross-sectional	ASD:70 Controls:42	ASD:5.3±2.8 y Controls：6.1±1.8 y	-	DSM-IV ADI-R	Serum	Radioimmunoassay	ASD:28.5±16.4 Controls:40.1±11.8	p<0.00001	Age, birth month	_	7
Adams et al.(2011)	USA	32°13'N	Case-control	ASD:55 Controls:44	ASD:10±3.1 y Controls：11±3.1 y	ASD:49/6 Controls：39/5	-	Plasma	LC-MS/MS	ASD:29.9±8.4 Controls:28.6±8.4	NS.	Age,gender	_	6
Mostafa et al.(2012)	Saudi Arabia	24°39'N	Case-control	ASD:50 Controls:30	ASD:8.24±2.37 y Controls：8.63±2.65 y	ASD:39/11 Controls：24/6	DSM-IV	Serum	ELISA	ASD:18.5±10.37 Controls:33±8.15	P<0.001	Age,gender, sampling season	OR:29.33 (8.52-100.97) reference：30	8
Tostes et al.(2012)	Brazil	18°57'S	Case-control	ASD:24 Controls:24	ASD:7.4±2.7 y Controls：7.2±1.8 y	ASD:18/6 Controls：18/6	DSM-IV	Serum	HPLC	ASD:26.48±3.48 Controls:40.52±3.13	p<0.001	Age,gender	_	6
Neumeyer et als. (2013)	USA	34°58'N	Case-control	ASD:18 Controls:19	ASD:10.6±0.4 y Controls：11.2±0.3 y	ASD:18/0 Controls：19/0	DSM-IV ADOS	Serum	Radioimmunoassay	ASD:26.7±1.9 Controls:31.7±1.6	p=0.05	Age,gender	_	7
Gong et al.(2014)	China	29°31'N	Case-controlled cross-sectional	ASD:48 Controls:48	ASD:3.67±1.21 y Controls：3.67±1.21 y	ASD:40/8 Controls：40/8	DSM-IV	Serum	-	ASD:19.9±3.8 Controls:22.6±4.5	P=0.002	Age,gender	OR:2.8 (1.22-6.42) reference：20	9
Uğur et al.(2014)	Turkey	40°02'N	Case-control	ASD:54 Controls:54	ASD:59.6±15.0 m Controls：55.7±13.8 m	ASD:47/7 Controls：47/7	DSM-IV-TR	Serum	HPLC	ASD:25.12±11.28 Controls:21.11±9.65	p=0.069	Age,gender	_	8
Moharreri et al.(2015)	Iran	36°16'N	Case-control	ASD:13 Controls:14	ASD:5.7±2.24 y Controls：5.7±2.24 y	ASD:11/2 Controls：12/2	DSM-IV	Serum	ELISA	ASD:13.00±9.9 Controls:12.00±8.3	P=0.350	Age,gender	_	7
Garipardic et al.(2017)	Turkey	38°49'N	Case-control	ASD:18 Controls:25	ASD:8.11±5.20 y Controls：9.90±4.13 y	ASD:11/7 Controls：12/13	DSM-5, DSM-IV-TR	Serum	-	ASD:14.3±7.25 Controls:29.42±9.07	-	Age,gender	_	9
DU et al.(2015)	China	41°N	Case-control	ASD:117 Controls:109	ASD:49±26 m Controls：47±24 m	ASD:91/26 Controls：68/41	DSM-V	Serum	HPLC	ASD:19±9 Controls:36±13	p<0.001	-	OR:7.98 (3.94-16.17) reference：30	8
Saad et al.(2016)	Egypt	27°18'N	Case-controlled cross-sectional	ASD:122 Controls:100	ASD:5.09±1.42 y Controls：4.88±1.30 y	-	DSM-IV-TR	Serum	ELISA	ASD:18.02±8.75 Controls:42.51±9.48	p≤0.0001	Age,gender	_	7
Coşkun et al.(2016)	Turkey	37°54'N	Case-control	ASD:85 Controls:82	ASD:43.4±25.3 m Controls：47.1±14.2 m	ASD:72/13 Controls：54/28	DSM-V	Serum	ELISA	ASD:79.5±25.9 Controls:65.1±23.9	p<0.0001	Age,sampling season	_	7
Guler et al.(2016)	Turkey	41°02'N	Case-control	ASD:60 Controls:60	ASD:7.10±1.50 y Controls：6.93±1.59 y	ASD:44/16 Controls：39/21	DSM-V	Serum	Radioimmunoassay	ASD:25.58±10.31 Controls:25.35±9.92	p=0.900	Age,gender	_	7
Fahmy et al.(2016)	Egypt	30°N	Cross-sectional	ASD:42 Controls:40	ASD:7.1±2.3 y Controls：7.6±3.1 y	ASD:34/8 Controls：19/21	DSM-IV	Serum	ELISA	ASD:18.6±10.6 Controls:28.36±13.3	p<0.001	Age,weight, height,BMI	OR:3.33 (1.19-9.33) reference：30	7
Basheer et al.(2017)	India	12°92'N	Case-control	ASD:40 Controls:30	ASD:3-12 y control:3-12 y	-	DSM-V ADI-R	Serum	LC-MS/MS	ASD:13.5±4.7 Controls:12.7±4.7	p=0.462	Age,gender,BMI	OR:0.88 (0.14-5.63) reference：20	7
Bener et al.(2017)	Turkey	41°02'N	Case-control	ASD:308 Controls:308	ASD:5.39±1.66 y Controls：5.62±1.81 y	ASD:153/155 Controls：137/171	DSM-IV ADOS	Serum	Radioimmunoassay	ASD:18.8±8.3 Controls:22.2±9.0	P=0.004	Age,gender	OR:2.36 (1.74-3.44) reference：30	7
Cieślińska et al.(2017)	Poland	53°78'N	Case-control	ASD:19 Controls:22	ASD:6.8(3-11) y control:8.5(4-18) y	-	ICD-10, ICD-F84.0	Serum	ELISA	ASD:49.4±4.23 Controls:41.5±3.39	-	-	-	6
Desoky et al.(2017)	Egypt	26°9'N	Case-controlled cross-sectional	ASD:60 Controls:40	ASD:7.03±2.34 y Controls：7.91±3.21y	ASD:55/5 Controls：20/20	-	Serum	ELISA	ASD:18.63±10.8 Controls:45.9±8.85	p<0.001	Age	-	6
Dong et al.(2017)	China	41°N	Cross-sectional	ASD:87 Controls:301	ASD:4.7±0.7 y Controls：4.8±0.8 y	ASD:75/12 Controls：249/52	DSM-V	Serum	LC-MS/MS	ASD:21±8 Controls:36±16	p<0.01	Age,gender	OR:10.11 (5.27-19.41) reference：30	8
Feng et al.(2017)	China	43°5'N	Case-control	ASD:215 Controls:285	ASD:4.76±0.95 y Controls：5.12±1.15 y	ASD:173/42 Controls：225/60	DSM-IV	Serum	HPLC	-	p=0.015	Age,gender	OR:3.297 (2.129-5.106) reference：30	7
Altun et al.(2018)	Turkey	37°34'N	Case-control	ASD:60 Controls:45	ASD:5.8±2.7 y Controls：6.7±2.5 y	ASD:52/8 Controls：36/9	DSM-IV-TR	Serum	ELISA	ASD:13.79±1.03 Controls:16.58±1.06	p<0.001	Age,gender	-	8
Arastoo et al.(2018)	Iran	31°19'N	Cross-sectional	ASD:31 Controls:31	ASD:9.17±2.11 y Controls：9.31±2.09 y	ASD:26/5 Controls：28/3	DSM-IV ADIR	Serum	ELISA	ASD:9.03±4.14 Controls:15.25±7.89	p<0.001	Gender,age,weight,height, head circumference, adequate breastfeeding ,type and amount of food, socioeconomic status, average income, family size and exposure to smokers	OR:12.273(1.447-104.101) reference：20	9
El-Ansary et al.(2018)	Saudi Arabia	24°39' N	Case-control	ASD:28 Controls:27	ASD:7.0±2.34 y Controls：7.2±2.14 y	ASD:28/0 Controls：27/0	DSM-IV-TR	Plasma	ELISA	ASD:95.63±26.63 Controls:140.43±17.68	p<0.001	Age,gender	-	8
Alzghoul et al.(2018)	Jordan	31°57'N	Case-controlled cross-sectional	ASD:83 Controls:106	ASD:5.08 y Controls：5.02 y	ASD:83/0 Controls：106/0	DSM-V	Serum	LC-MS/MS	ASD:23.4 Controls:37.5	-	Age,gender	OR:9.896 (4.605-21.264) reference：30	7
Bičíková et al.(2019)	Czech Republic	50°05'N	Case-control	ASD:45 Controls:40	ASD:4-7 y Controls：5-9 y	-	-	Serum	Electrochemiluminescence immunoassay(ECLIA)	ASD:26.03±10.38 Controls:28.14±8.29	-	Age	-	4
Chtourou et al.(2019)	Tunisia	36°48'N	Case-control	ASD:40 Controls:43	ASD:4.78±0.93 y Controls：4.76±1.08 y	-	DSM-V	Serum	-	ASD:17.13±9.65 Controls:21.34±8.1	p=0.034	Age,gender	-	5
HPLC: High Performance Liquid Chromatography
LC-MS/MS: Liquid chromatography tandem mass spectrometry

## Sheet: eTable2
Table S2.Characteristics of studies involved in neonatal vitamin D.
Study authors (year)	Country	Latitude	Study design	Sample sizes	Gender (boys/girls)	Diagnosis	Sample	assessment method	vitamin D concentration, ng/mL	P value	Adjusted variable	Risk estimate OR/RR(95%CI)	Newcastle-Ottawa score
Fernell et al.(2015)	Sweden	59°23'N	Case-control	ASD:58 Controls:57	ASD:52/6 Controls：23/34	-	Dried blood spot	LC-MS/MS	ASD:24.0±19.6 Controls:31.9±27.7	P=0.013	-	_	5
Lee et al.(2019)	Sweden	59°23'N	Nested case-control	ASD:1399 Controls:1607	-	ICD-9,ICD-10, and DSM-IV	Dried blood spot	LC-MS/MS	ASD:10.28±5.96 Controls:10.64±6.31	-	-	OR:1.33(1.01,1.74) reference:10 OR:1.11 (0.86, 1.43) reference:20	9
Vinkhuyzen et al.(2017)	Netherland	51°55'N	Cohort	ASD:46 Controls:2870	-	A specialised multidisciplinary team	Serum	LC-MS/MS	-	-	Ethnicity, gender, birth weight, gestational age at time of birth, age of mother at intake, age of father at intake, smoking history of mother during pregnancy, educational level of mother and body mass index of mother at mid-gestation	20:(10-20) OR:1.25 (0.61–2.69) 20:(<10)OR:0.94 (0.36–2.42)	7
Wu et al.(2017)	China	39°55'N	Nested case-control	ASD:310 Controls:1240	ASD:240/70 Controls：960/280	DSM-V,ADI-R	Dried blood spot	LC-MS/MS	ASD:7.04±4.44 Controls:16.08±6.25	p<0.0001	Gender,maternal age, paternal age, gestational age, parity, birth weight,and time and hospital of birth	OR:3.6 (1.8–7.2)	9
Ali et al. (2019)	Canada	43°4'N	Cohort	ASD:26 Controls:2500	-	ADOS/DSM-IV/ DSM-5	Serum	A two-step chemiluminescence assay	-	-	Age, sex, family history of ASD (parent or sibling), maternal ethnicity, and median neighborhood household income	RR:1.06(0.95-1.18)	7
Schmidt et al.(2019)	USA	38°33'N	Case-control	ASD:357 Controls:234	ASD:310/47 Controls：191/43	ADOS,ADI-R	Dried blood spot	LC-MS/MS	ASD:32.04±14.96 Controls:33.08±15.72	NS.	-	OR:0.98 (0.63–1.51) reference：20	6
Windham et al.(2019)	USA	38°33'N	Case-control	ASD:563 Controls:436	ASD:461/101 Controls：360/76	DSM-IV-TR	Dried blood spot	LC-MS/MS	ASD:34.04±14.1 Controls:33.72±11.85	-	Gender, birth month,birth year	OR:0.96 (0.65–1.43) reference：20	7
LC-MS/MS: Liquid chromatography tandem mass spectrometry

## Sheet: eTable3
Table S3.Characteristics of studies involved in maternal vitamin D.
Study authors (year)	Country	Latitude	Study design	Sample sizes	Mother's conceptional age	Diagnosis	Sample	assessment method	Trimester of collection. 1:first trimester (1-14 weeks), 2:second trimester (14-26 weeks), 3:third trimester (>26 weks)	vitamin D concerntration, ng/mL	P compared to control	Adjusted variable	Risk estimate OR/RR(95%CI)	Newcastle-Ottawa score
Chen et al.(2016)	China	34°22'N	Case-control	ASD:68 Control:68	ASD:30±9 y Controls：27±9 y	DSM-V	Serum	-	11-13 weeks	ASD:19.2±5.26 Controls:24.3±5.93	p<0.001	Age, gender	OR:3.99 (2.58–7.12) vd<15.8ng/ml 与>22.9ng/ml	6
Lee et al.(2019)	Sweden	59°23'N	Nested case-control	ASD:449 Controls:574	-	ICD-9,ICD-10, and DSM-IV	Dried blood spot	LC-MS	10.9（9.3-13.0）weeks	ASD:22.04±4.02 Controls:23.24±5.99	-	gestation	OR:1.67 (0.76,3.67) 10 OR:1.19 (0.79, 1.78)20	9
Vinkhuyzen et al.(2017)	Netherland	51°55'N	Cohort	ASD:62 Controls:3895	-	A specialised multidisciplinary team	Serum	LC–MS/MS	mid-gestation 18.1-24.9 weeks	-	-	Ethnicity, gender, birth weight, gestational age at time of birth, age of mother at intake, age of father at intake, smoking history of mother during pregnancy, educational level of mother and body mass index of mother at mid-gestation	20:(10-20)OR:0.86 (0.43–1.62) 20:(<10)OR:2.42 (1.09–5.07)	7
LC-MS/MS: Liquid chromatography tandem mass spectrometry
LC-MS：Liquid chromatography tandem mass spectrometry

## Sheet: eTable4
Table S4.Newcastle-ottawa quality scale for case control and cohort study assessment.
Study authors(year)	Selection (0-4)	Comparability (0-2)	Outcome (0-3)	NOS score (maximum s=9)
Meguid et al.(2010)	3	1	3	7
Adams et al.(2011)	1	2	3	6
Mostafa et al.(2012)	3	2	3	8
Tostes et al.(2012)	0	2	3	6
Neumeyer et als. (2013)	3	1	3	7
Gong et al.(2014)	4	2	3	9
Uğur et al.(2014)	3	2	3	8
Moharreri et al.(2015)	2	2	3	7
Garipardic et al.(2017)	4	2	3	9
DU et al.(2015)	3	2	3	8
Fernell et al.(2015)	3	0	2	5
Saad et al.(2015)	2	2	3	7
Coşkun et al.(2016)	3	2	3	7
Guler et al.(2016)	2	2	3	7
Fahmy et al.(2016)	2	2	3	7
Basheer et al.(2017)	2	2	3	7
Bener et al.(2017)	3	2	2	7
Cieślińska et al.(2017)	3	0	3	6
Desoky et al.(2017)	2	1	3	6
Dong et al.(2017)	3	2	3	8
Feng et al.(2017)	2	2	3	8
Altun et al.(2018)	2	2	3	7
Arastoo et al.(2018)	4	2	3	9
El-Ansary et al.(2018)	3	2	3	8
Alzghoul et al.(2018)	2	1	3	7
Bičíková et al.(2019)	0	1	3	4
Chtourou et al.(2019)	0	2	3	5
Schmidt et al.(2019)	3	0	3	6
Windham et al.(2019)	2	2	3	7
Wu et al.(2017)	4	2	3	9
Lee et al.(2019)	4	2	3	9
Chen et al.(2016)	2	2	2	6
Vinkhuyzen et al.(2017)	4	0	3	7
Ali et al. (2019)	4	0	3	7

## Sheet: eTable5
Table S5.Subgroup analysis of case control studies.
subgroup	No.of studies	pooled effect size			value	P value for heterogeneity	p between groups
		MD	95%CI	P value
overall analysis	24	-7.46	(-10.26; -4.66)	< 0.0001	0.977	< 0.0001
assessment method							0.5748
ELISA	10	-10.19	(-17.53; -2.86)	0.006463	0.986	< 0.0001
HPLC	3	-9.13	(-19.33;1.058)	0.078994	0.974	< 0.0001
LC-MS/MS	3	-4.32	(-15.20;6.56)	0.436281	0.981	< 0.0001
Not report/other	4	-5.71	(-10.40;-1.02)	0.016931	0.87	< 0.0001
Radioimmunoassay	4	-4.33	(-6.81;-1.85)	0.000626	0.819	< 0.0001
Latitude							0.0575
<30	9	-13.3	(-20.83;-5.76)	0.0005	0.983	< 0.0001
30-40	8	-3.81	(-5.83;-1.79)	0.0002	0.865	< 0.0001
>40	7	-5.04	(-11.86;1.78)	0.147	0.978	< 0.0001
Location							0.0609
Africa	5	-15.56	(-24.77;-6.35)	0.0009	0.965	< 0.0001
America	3	-6.012	(-13.42;1.39)	0.11	0.978	< 0.0001
Asia	14	-6.2	(-9.15;-3.25)	< 0.0001	0.961	< 0.0001
Europe	2	3.03	(-6.78；12.83）	0.545	0.944	< 0.0001
Age(y)							0.6497
<5	6	-3.87	(-11.11;3.37)	0.294	0.971	< 0.0001
5~6	6	-7.41	(-13.44;-1.37)	0.016	0.984	< 0.0001
7~8	7	-11.56	(-21.12;-2.0)	0.0178	0.985	< 0.0001
>8	5	-7.62	(-12.27;-2.98)	0.0013	0.921	< 0.0001
Study quality							0.7928
<7	6	-6.38	（-16.38;3.61）	0.21	0.985	< 0.0001
≥7	18	-7.78	（-10.7;-4.86）	< 0.0001	0.973	< 0.0001
Adjusted variable							0.6574
≤1	4	-9.6	(-25.62;6.44)	0.241	0.99	< 0.0001
2	16	-6.93	(-10.06;-3.8)	< 0.0001	0.976	< 0.0001
>2	4	-7.25	(-14.21;-0.29)	0.0413	0.94	< 0.0001

## Sheet: eTable6
Table S6.Subgroup analysis of case control studies reporting OR.
subgroup	No.of studies	pooled effect size			value	P value for heterogeneity	p between groups
		OR	95%CI	P value
Overall analysis	10	5.23	(3.13;8.73)	< 0.0001	0.782	< 0.0001
Reference(ng/mL)							0.2341
30	7	6.13	(3.39;11.09)	< 0.0001	0.837	< 0.0001
20	3	2.83	(0.91;8.72)	0.07	0.402	0.188
Assessment method							0.0476
ELSIA	3	10.1	（2.21;46.19）	< 0.001	0.72	0.028
HPLC	2	4.9	（2.07;11.61)	< 0.0001	0.77	0.037
LC-MS/MS	3	6.47	(2.47;16.95)	< 0.0001	0.678	0.045
Not report/other	2	2.42	（1.76;3.32）	< 0.0001	0	0.709
Latitude							0.56
<40	5	6.42	(2.22;18.55)	< 0.0001	0.745	0.0035
>40	5	4.49	(2.52;7.97)	< 0.0001	0.806	0.00038
Age(y)							0.9742
<5	4	5.21	(2.79;9.73)	< 0.0001	0.738	<0.01
5~6	2	4.63	(1.14;18.82)	0.03	0.911	<0.01
>6	4	5.88	(1.33;26.06)	0.02	0.753	<0.01
Study quality							0.043
<7	5	3.41	(1.98;5.87)	< 0.0001	0.696	0.01
≥7	5	8.57	(4.24;17.33)	< 0.0001	0.637	0.03
Adjusted variable
≤1	1	-	-	-			0.47
2	5	4.49	(2.48;8.11)	< 0.0001	0.824	< 0.0001
>2	4	5.88	(1.32;26.06)	0.02	0.753	0.0069

## Sheet: eTable7
Table S7.Subgroup analysis of case control studies barring data from previous meta-analysis.
subgroup	No.of studies	pooled effect size			value	P value for heterogeneity	p between groups
		MD	95%CI	P value
overall analysis	15	-6.2	(-9.62;-2.78)	0.0004	0.968
Assessment method							0.3851
ELISA	8	-7.56	(-14.68;-0.45)	0.0373	0.978	< 0.0001
LC-MS/MS	2	-7.09	(-22.57;8.39)	0.3694	0.988	< 0.0001
Not report/other	3	-7.01	(-14.28;0.27)	0.059	0.888	< 0.0001
Radioimmunoassay	2	-1.99	(-5.46;1.48)	0.2613	0.704	0.066
Latitude							0.67
<30	4	-13.81	(-34.01;6.39)	0.18	0.986	< 0.0001
30-40	6	-4.53	(-7.75;-1.30)	0.006	0.849	< 0.0001
>40	5	-4.41	(-12.06;3.24)	0.258	0.978	< 0.0001
Age							0.158
<5	3	-2.08	(-15.49;11.33)	0.76	0.969	< 0.0001
5~6	4	-2.82	(-3.20;-2.43)	< 0.0001	0	0.57
7~8	6	-11.23	(-22.24;-0.22)	0.046	0.983	< 0.0001
>8	2	-19.18	(-19.18;-1.75)	0.019	0.889	0.002
Study quality							0.95
<7	4	-6.39	(-21.43;8.66)	0.405	0.987	< 0.0001
≥7	11	-5.91	(-9.14;-2.69)	0.0003	0.952	< 0.0001
Adjusted variable
≤1	3	-7.12	(-27.93;13.68)	0.502	0.991	< 0.0001	0.919
2	9	-6.22	(-10.04;-2.40)	0.001	0.957	< 0.0001
>2	3	-4.75	(-10.99;1.49)	0.135	0.906	< 0.0001

## Sheet: eTable8-9
Table S8.Subgroup analysis of studies measuring maternal and neonatal vitamin D concentration
subgroup	No.of studies	pooled effect size			value	P value for heterogeneity	p between groups
		MD	95%CI	P value
overall analysis	7	-3.15	(-6.57;0.26)	0.07	0.99	< 0.0001
Sample							0.9424
Maternal	2	-3.04	(-6.86;0.77)	0.102	0.933	< 0.0001
Neonatal	5	-3.28	(-8.47;1.91)	0.228	0.993	< 0.0001
Table S9.Subgroup analysis of prospective studies reporting OR.
subgroup	No.of studies	pooled effect size			value	P value for heterogeneity	p between groups
		OR	95%CI	P value
overall analysis	9	1.54	(1.12;2.10)	0.0071	0.812	< 0.0001
Sample							0.006
Maternal	3	2.72	(1.61;4.59)	0.0002	0.447	0.1638
Neonatal	6	1.2	(0.94;1.54)	0.15	0.653	0.0133
